# Supplementary material for: Biological characterization of SN32976, a selective inhibitor of PI3K and mTOR with preferential activity to PI3Kα, in comparison to established pan PI3K inhibitors
Source: Oncotarget. 2017 May 9;8(29):47725–40. doi: 10.18632/oncotarget.17730 (PMC5564600; doi:10.18632/oncotarget.17730)
Supplement: Supplementary file 2 [file oncotarget-08-47725-s002.xlsx]

## Sheet: Table S1_Kinase selectivity dat
Kinase target	SN32976	Pictilisib	Buparlisib	Dactolisib	ZSTK474	Omipalisib		SN32976	Pictilisib	Buparlisib		≤ 20	≤ 2
	(% of control at 1 µM)							(% of control at 10 µM)
AAK1	100	97	97	84	100	66		96	45	100
ABL1(E255K)-phosphorylated	93	100	74	79	100	95		100	89	96
ABL1(F317I)-nonphosphorylated	100	100	100	100	100	100		98	100	100
ABL1(F317I)-phosphorylated	100	100	78	100	88	100		77	100	100
ABL1(F317L)-nonphosphorylated	100	99	100	100	85	87		74	99	100
ABL1(F317L)-phosphorylated	100	79	100	100	100	100		99	100	100
ABL1(H396P)-nonphosphorylated	97	97	99	70	100	100		80	100	100
ABL1(H396P)-phosphorylated	97	100	96	79	100	100		89	100	100
ABL1(M351T)-phosphorylated	96	100	90	89	100	94		95	100	97
ABL1(Q252H)-nonphosphorylated	90	100	100	57	100	100		100	100	100
ABL1(Q252H)-phosphorylated	88	100	72	59	100	100		100	100	100
ABL1(T315I)-nonphosphorylated	80	60	94	58	50	98		100	100	78
ABL1(T315I)-phosphorylated	100	100	73	98	100	81		100	93	100
ABL1(Y253F)-phosphorylated	94	100	85	82	96	100		97	100	94
ABL1-nonphosphorylated	100	100	100	100	100	100		91	100	100
ABL1-phosphorylated	100	77	86	81	100	98		70	89	100
ABL2	96	100	100	100	100	100		100	100	100
ACVR1	100	100	100	65	76	100		88	75	100
ACVR1B	82	100	87	100	60	100		100	100	83
ACVR2A	87	100	100	89	100	100		86	100	100
ACVR2B	99	100	100	85	89	100		93	97	100
ACVRL1	100	100	84	94	100	100		100	100	100
ADCK3	84	100	100	82	82	87		73	71	89
ADCK4	91	92	100	82	74	75		76	37	100
AKT1	92	100	94	100	100	59		79	100	100
AKT2	78	100	100	78	80	69		70	100	100
AKT3	79	100	84	84	66	100		61	98	92
ALK	89	100	100	72	93	100		100	100	100
AMPK-alpha1	94	96	96	97	100	100		89	49	100
AMPK-alpha2	100	100	100	100	100	99		84	60	100
ANKK1	100	100	91	100	100	100		99	82	94
ARK5	86	100	100	32	100	100		100	96	100
ASK1	100	100	87	100	100	100		95	99	94
ASK2	88	100	87	90	97	91		100	100	100
AURKA	100	86	100	100	100	100		100	38	91
AURKB	91	82	93	99	90	100		91	100	100
AURKC	100	94	100	87	96	100		86	64	91
AXL	100	100	89	48	93	100		100	29	100
BIKE	90	88	98	53	53	82		67	53	100
BLK	100	100	93	97	100	94		100	97	100
BMPR1A	100	100	100	98	58	100		100	100	100
BMPR1B	100	100	100	91	94	87		100	57	100
BMPR2	94	93	86	83	100	100		95	99	88
BMX	100	100	100	91	99	96		83	95	100
BRAF	92	94	59	88	61	100		62	75	40
BRAF(V600E)	90	96	74	82	56	100		59	68	44
BRK	80	100	100	90	91	91		89	81	100
BRSK1	90	98	100	83	98	100		84	67	100
BRSK2	92	80	100	91	100	95		86	95	100
BTK	85	55	71	90	100	100		98	60	89
CAMK1	98	100	100	78	100	100		80	34	100
CAMK1D	100	100	100	87	100	87		76	55	100
CAMK1G	100	84	100	87	91	100		99	36	100
CAMK2A	82	100	100	90	87	100		87	80	100
CAMK2B	86	100	80	87	100	100		87	64	79
CAMK2D	100	95	100	79	88	100		95	89	100
CAMK2G	93	100	100	88	100	100		96	100	100
CAMK4	79	97	89	91	92	100		100	100	100
CAMKK1	100	92	100	79	100	100		98	61	100
CAMKK2	73	78	100	52	100	71		95	77	100
CASK	100	100	99	100	87	75		100	93	100
CDC2L1	84	100	85	100	88	96		98	92	92
CDC2L2	87	100	100	89	100	100		100	100	99
CDC2L5	85	70	75	87	100	100		100	100	100
CDK11	88	100	100	88	88	64		96	100	98
CDK2	93	66	84	78	74	100		100	78	100
CDK3	100	100	100	100	100	82		92	90	100
CDK4-cyclinD1	100	100	82	100	90	100		100	100	100
CDK4-cyclinD3	92	78	91	97	100	100		100	100	100
CDK5	100	100	100	100	100	100		95	100	99
CDK7	70	79	93	57	68	100		97	45	100
CDK8	99	100	100	100	80	70		97	100	100
CDK9	86	100	85	91	100	100		100	83	85
CDKL1	100	100	100	100	100	100		84	76	100
CDKL2	100	100	66	26	100	90		91	100	100
CDKL3	95	100	92	57	100	100		100	88	100
CDKL5	100	78	88	100	100	100		80	100	100
CHEK1	88	100	79	100	92	100		100	100	82
CHEK2	100	100	93	91	92	100		100	84	100
CIT	88	97	100	65	100	100		91	42	100
CLK1	83	87	42	13	100	96		82	4.1	5.3
CLK2	82	66	29	81	100	92		44	1.4	18
CLK3	98	100	100	50	100	93		100	100	94
CLK4	98	70	38	12	96	100		90	5.1	13
CSF1R	81	59	85	29	90	100		100	100	40
CSK	100	100	94	81	89	98		81	86	100
CSNK1A1	100	92	88	99	91	100		81	28	100
CSNK1A1L	100	90	100	100	100	100		100	57	100
CSNK1D	85	46	92	76	67	100		80	6.2	75
CSNK1E	72	63	100	54	100	100		57	0.85	72
CSNK1G1	100	100	95	67	81	100		97	48	95
CSNK1G2	98	100	100	80	90	100		89	50	100
CSNK1G3	96	100	100	72	100	100		100	70	100
CSNK2A1	79	94	91	64	90	100		74	18	100
CSNK2A2	100	92	84	99	88	75		100	5.1	75
CTK	100	47	100	92	100	100		98	100	100
DAPK1	81	100	93	76	86	93		64	19	77
DAPK2	90	100	100	97	100	100		68	38	100
DAPK3	93	94	100	100	100	100		58	12	100
DCAMKL1	100	100	100	100	97	92		74	97	92
DCAMKL2	80	100	100	94	100	100		100	100	100
DCAMKL3	100	100	100	100	100	100		72	92	100
DDR1	100	100	100	100	95	100		100	100	92
DDR2	77	100	96	97	100	100		86	100	84
DLK	100	87	94	100	100	63		94	66	100
DMPK	100	100	79	88	100	100		100	100	83
DMPK2	90	100	100	81	88	100		47	81	100
DRAK1	92	100	100	91	90	100		90	63	100
DRAK2	60	100	100	68	86	100		100	78	100
DYRK1A	100	86	80	100	100	100		44	47	51
DYRK1B	91	99	86	93	97	88		100	20	100
DYRK2	66	79	80	67	78	88		90	13	100
EGFR	100	86	83	80	94	86		93	88	100
EGFR(E746-A750del)	89	80	100	100	94	97		91	98	100
EGFR(G719C)	95	100	84	91	97	100		100	70	83
EGFR(G719S)	97	100	100	99	100	78		98	87	95
EGFR(L747-E749del, A750P)	91	98	85	81	89	92		100	91	96
EGFR(L747-S752del, P753S)	100	70	100	100	100	87		85	84	100
EGFR(L747-T751del,Sins)	90	99	100	86	100	100		93	86	93
EGFR(L858R)	97	100	100	93	100	83		79	95	100
EGFR(L858R,T790M)	100	50	100	100	100	100		100	100	100
EGFR(L861Q)	83	91	88	83	100	100		87	50	83
EGFR(S752-I759del)	99	100	83	100	100	100		100	90	87
EGFR(T790M)	100	100	73	100	100	100		100	57	69
EIF2AK1	84	57	92	94	77	100		100	86	100
EPHA1	100	100	90	100	99	97		100	96	100
EPHA2	96	100	100	96	100	100		100	100	100
EPHA3	95	100	96	63	93	100		96	70	100
EPHA4	100	100	98	97	96	100		97	100	100
EPHA5	100	100	100	99	100	100		100	100	100
EPHA6	82	87	93	94	88	100		100	87	100
EPHA7	100	91	100	100	100	100		100	96	100
EPHA8	100	93	100	94	100	100		100	89	100
EPHB1	95	100	88	100	99	100		100	100	100
EPHB2	92	100	82	100	94	100		76	100	100
EPHB3	77	78	91	70	56	100		100	100	100
EPHB4	95	99	100	97	92	100		100	100	100
EPHB6	100	59	76	100	100	57		79	3.1	89
ERBB2	100	100	85	100	100	100		100	100	100
ERBB3	21	100	100	9.2	24	95		72	96	90
ERBB4	100	100	69	100	100	100		100	100	100
ERK1	100	100	92	97	100	100		100	100	100
ERK2	100	100	100	88	100	100		100	93	78
ERK3	100	67	96	97	100	85		90	98	99
ERK4	86	78	100	100	85	100		100	100	100
ERK5	94	100	84	95	97	87		100	77	100
ERK8	100	95	100	86	100	100		97	71	100
ERN1	100	100	100	100	90	73		100	57	100
FAK	94	94	100	90	90	94		100	100	100
FER	100	100	100	60	55	100		78	100	100
FES	92	96	100	92	100	100		100	100	100
FGFR1	94	86	100	94	100	94		100	100	100
FGFR2	96	100	98	100	100	100		98	100	100
FGFR3	100	96	100	100	100	87		94	100	100
FGFR3(G697C)	99	100	86	90	100	68		96	100	100
FGFR4	97	100	100	89	100	100		100	97	100
FGR	100	92	100	81	87	84		94	77	100
FLT1	98	100	100	86	100	100		100	73	100
FLT3	100	60	90	67	100	100		100	55	81
FLT3(D835H)	100	76	89	26	100	100		79	15	76
FLT3(D835Y)	93	52	70	13	84	100		100	5.4	42
FLT3(ITD)	100	77	91	44	99	100		98	13	88
FLT3(K663Q)	98	84	95	63	100	100		98	37	100
FLT3(N841I)	84	64	86	24	90	70		77	8.9	97
FLT3(R834Q)	100	100	100	77	100	100		96	86	100
FLT4	100	95	99	100	96	100		86	100	100
FRK	81	100	100	85	83	98		95	100	100
FYN	94	100	100	81	80	100		100	90	100
GAK	100	100	100	60	78	61		96	22	100
GCN2(Kin.Dom.2,S808G)	100	100	100	87	89	100		100	62	100
GRK1	100	90	100	100	100	81		100	74	100
GRK4	92	65	100	97	100	100		95	76	100
GRK7	100	21	77	92	98	100		100	100	100
GSK3A	100	100	93	92	100	100		100	43	100
GSK3B	91	100	86	100	91	89		100	91	100
HCK	89	100	100	94	100	100		100	100	100
HIPK1	72	53	100	72	86	99		92	12	89
HIPK2	75	22	100	64	86	91		82	0.85	100
HIPK3	88	48	92	94	89	88		80	1.4	98
HIPK4	91	81	97	87	77	98		100	29	100
HPK1	78	100	92	64	93	100		84	92	100
HUNK	99	96	100	93	100	74		74	67	100
ICK	58	58	92	68	89	87		67	62	100
IGF1R	100	100	100	95	100	100		100	54	100
IKK-alpha	71	90	59	63	73	100		89	59	59
IKK-beta	78	100	92	73	88	100		65	66	100
IKK-epsilon	90	100	78	100	100	100		100	75	100
INSR	100	68	91	74	94	92		93	55	77
INSRR	97	100	100	100	88	93		96	78	100
IRAK1	100	81	82	54	92	100		100	63	71
IRAK3	89	80	95	50	100	26		100	9.2	96
IRAK4	100	100	62	68	100	88		86	66	67
ITK	93	100	100	91	97	86		100	100	100
JAK1(JH1domain-catalytic)	99	100	96	12	98	100		100	100	100
JAK1(JH2domain-pseudokinase)	99	11	89	43	100	57		64	0.85	76
JAK2(JH1domain-catalytic)	100	100	63	8.2	100	90		81	26	79
JAK3(JH1domain-catalytic)	100	100	90	37	100	82		100	12	89
JNK1	90	79	98	84	86	100		78	4.4	100
JNK2	100	53	100	100	100	100		43	7.2	100
JNK3	100	39	100	100	100	90		77	3.3	100
KIT	76	64	89	63	85	100		96	93	66
KIT(A829P)	98	99	100	61	90	100		88	84	98
KIT(D816V)	100	72	86	59	100	100		100	62	100
KIT(D816V)	100	91	100	59	100	86		95	86	100
KIT(L576P)	100	100	80	59	100	90		94	20	24
KIT(V559D)	93	82	100	65	84	96		87	50	66
KIT(V559D,T670I)	80	73	90	64	98	100		96	41	70
KIT(V559D,V654A)	81	100	100	84	95	100		100	80	98
LATS1	92	93	71	100	90	100		96	100	100
LATS2	100	74	75	100	100	100		86	68	100
LCK	81	100	100	88	100	100		83	100	100
LIMK1	100	100	100	99	95	100		90	100	100
LIMK2	95	100	100	91	100	89		82	94	100
LKB1	100	100	100	93	100	100		88	99	99
LOK	100	100	92	100	100	100		100	100	100
LRRK2	100	91	80	52	100	96		91	95	100
LRRK2(G2019S)	97	82	88	53	0.3	87		100	51	80
LTK	81	100	99	23	72	88		100	87	100
LYN	99	100	84	87	100	100		90	98	100
LZK	100	95	81	100	100	100		88	67	98
MAK	90	100	98	64	87	71		100	95	89
MAP3K1	96	100	100	100	100	100		100	100	100
MAP3K15	100	89	97	100	100	90		100	50	100
MAP3K2	87	93	100	72	74	100		80	83	100
MAP3K3	74	100	98	81	74	100		100	98	100
MAP3K4	100	100	92	96	97	100		96	100	100
MAP4K2	88	100	82	0.25	85	100		92	61	100
MAP4K3	97	100	93	30	87	85		91	80	81
MAP4K4	100	100	100	73	93	100		100	91	100
MAP4K5	100	100	96	55	99	100		100	93	100
MAPKAPK2	92	100	100	92	99	100		100	100	100
MAPKAPK5	93	100	100	100	100	100		100	100	100
MARK1	100	86	100	82	98	100		99	100	100
MARK2	76	100	100	65	57	100		95	86	71
MARK3	100	100	97	100	100	100		100	100	100
MARK4	98	75	100	61	100	83		92	100	91
MAST1	64	94	53	100	100	100		99	100	73
MEK1	100	100	100	94	100	100		82	59	100
MEK2	100	100	100	73	97	99		95	75	100
MEK3	100	100	100	96	100	46		81	41	100
MEK4	71	74	100	83	63	48		83	100	100
MEK5	100	90	88	42	99	69		100	37	85
MEK6	100	100	90	96	97	51		96	87	85
MELK	100	100	90	45	100	100		90	45	91
MERTK	97	85	98	80	84	100		88	48	95
MET	100	100	100	81	100	99		97	57	100
MET(M1250T)	99	92	92	78	99	80		91	74	100
MET(Y1235D)	90	100	100	74	92	100		87	63	99
MINK	77	100	100	49	100	83		91	70	100
MKK7	100	100	100	100	100	100		100	100	99
MKNK1	97	76	100	100	92	43		81	49	100
MKNK2	100	100	90	100	100	98		100	100	80
MLCK	90	100	100	80	92	100		100	36	100
MLK1	100	100	92	86	99	100		91	89	99
MLK2	92	100	100	100	100	98		99	100	100
MLK3	96	100	100	61	56	100		98	91	100
MRCKA	94	100	80	83	83	97		85	94	100
MRCKB	87	100	100	86	80	100		74	100	100
MST1	91	100	95	66	53	100		100	100	100
MST1R	82	100	74	60	92	95		100	96	100
MST2	76	100	89	43	76	53		62	100	84
MST3	87	100	100	82	99	100		88	99	100
MST4	82	99	100	76	68	91		86	100	74
MTOR	3.3	19	20	0	0.75	0		4.9	0	4.6
MUSK	100	100	86	100	100	100		95	84	55
MYLK	100	99	99	100	100	78		93	59	92
MYLK2	94	93	100	93	95	100		100	77	100
MYLK4	93	53	100	95	100	84		86	2.4	100
MYO3A	100	100	90	88	99	100		92	70	100
MYO3B	81	100	51	81	64	91		90	100	73
NDR1	100	99	100	100	95	100		81	82	100
NDR2	100	100	90	100	100	100		100	99	100
NEK1	100	100	100	98	100	87		89	92	100
NEK11	92	96	74	81	82	100		100	100	96
NEK2	100	100	84	88	87	100		100	100	86
NEK3	82	95	99	78	73	93		86	100	100
NEK4	100	100	77	88	100	100		96	100	99
NEK5	90	100	100	62	89	100		87	99	88
NEK6	83	100	84	100	100	100		79	85	100
NEK7	85	90	100	90	68	100		64	83	94
NEK9	100	99	94	96	84	100		69	92	100
NIM1	100	98	89	100	100	100		94	75	86
NLK	100	100	93	81	84	95		92	100	100
OSR1	93	89	97	91	82	100		100	91	100
p38-alpha	94	100	87	87	100	97		100	100	100
p38-beta	90	100	99	99	70	100		100	100	91
p38-delta	61	100	73	56	100	94		100	83	100
p38-gamma	100	87	100	100	100	69		78	69	100
PAK1	100	100	100	100	100	55		98	84	96
PAK2	100	97	68	93	100	57		72	61	83
PAK3	90	100	89	86	73	100		100	46	100
PAK4	100	100	93	100	96	95		100	84	100
PAK6	100	100	96	92	100	100		86	73	100
PAK7	88	90	78	73	100	100		79	76	69
PCTK1	100	100	79	100	95	96		87	28	100
PCTK2	100	100	87	100	100	100		100	41	69
PCTK3	92	91	100	94	100	100		86	41	87
PDGFRA	100	100	100	100	85	100		100	100	100
PDGFRB	61	78	100	37	100	96		97	87	97
PDPK1	100	100	89	90	100	96		92	100	100
PFCDPK1(P.falciparum)	100	100	99	89	82	100		83	63	100
PFPK5(P.falciparum)	100	92	100	100	100	100		81	100	100
PFTAIRE2	99	65	100	82	83	100		100	70	100
PFTK1	91	100	100	98	100	97		99	72	97
PHKG1	100	99	99	100	100	86		93	77	100
PHKG2	86	94	100	100	100	100		97	80	100
PIK3C2B	47	54	97	9.9	0.85	0		1.6	0.45	100
PIK3C2G	30	32	97	0	0	0		3.4	2.1	35
PIK3CA	0.4	0.7	2.2	6.9	0.85	0		0	0	0.25
PIK3CA(C420R)	0.35	0.7	1.4	8.1	0.8	0		0	0	0
PIK3CA(E542K)	0.15	0.4	2.4	6.4	0.7	0.05		0.45	0	0.05
PIK3CA(E545A)	0.4	0.4	1.4	9.2	1.2	0		0.15	0	0
PIK3CA(E545K)	0.25	0.2	3.2	5.5	0.7	0.1		0.05	0	0.05
PIK3CA(H1047L)	0	3.9	3.5	0.15	0	5.6		0	1.3	0.65
PIK3CA(H1047Y)	0.1	1	2	3.8	0.15	0		0.25	0	0.3
PIK3CA(I800L)	0.1	0.2	0.85	0	1.2	3.8		0	0	1.4
PIK3CA(M1043I)	0	0.7	4.4	1.4	0	0		0	0	2.4
PIK3CA(Q546K)	0.4	0.4	1.8	4.6	0.5	0.1		0	0	0.05
PIK3CB	2.6	24	13	64	0	0		1.4	15	0
PIK3CD	0	0	17	12	0	0		0	0	1.4
PIK3CG	1.2	7.7	24	38	0	0		0	0.1	2.4
PIK4CB	86	100	86	64	84	0.7		59	75	100
PIM1	100	100	87	100	100	100		85	74	100
PIM2	95	95	91	100	100	98		100	100	100
PIM3	100	100	100	100	95	86		80	58	93
PIP5K1A	45	100	100	59	100	100		97	52	100
PIP5K1C	96	100	55	100	100	100		90	86	63
PIP5K2B	100	80	84	100	100	100		86	62	100
PIP5K2C	100	100	71	89	100	56		76	71	46
PKAC-alpha	100	100	86	100	100	84		88	100	100
PKAC-beta	100	93	79	90	100	100		97	100	100
PKMYT1	89	100	100	75	72	81		93	90	100
PKN1	90	100	89	100	90	94		65	83	100
PKN2	100	100	83	92	100	100		100	89	100
PKNB(M.tuberculosis)	88	85	100	100	86	67		51	55	73
PLK1	77	85	65	93	62	97		91	100	84
PLK2	88	100	89	100	100	100		93	100	100
PLK3	70	77	97	88	83	82		90	94	100
PLK4	91	100	93	94	84	61		88	31	87
PRKCD	85	95	100	86	100	74		82	100	100
PRKCE	100	100	97	78	100	100		61	100	100
PRKCH	97	100	99	78	98	100		79	100	100
PRKCI	75	100	90	86	100	100		36	100	100
PRKCQ	88	100	91	85	98	100		69	88	100
PRKD1	100	100	100	100	100	100		85	100	100
PRKD2	91	100	100	93	93	100		100	100	100
PRKD3	100	80	94	100	100	100		100	100	100
PRKG1	100	82	77	95	100	100		87	62	100
PRKG2	89	100	93	84	95	96		98	85	100
PRKR	91	84	88	95	93	84		100	64	100
PRKX	65	100	100	77	100	100		73	86	100
PRP4	100	92	100	100	100	95		76	100	93
PYK2	99	88	100	86	100	100		100	89	100
QSK	89	98	100	100	65	100		88	100	100
RAF1	98	97	100	94	73	100		100	100	100
RET	100	100	97	100	100	94		100	76	100
RET(M918T)	98	94	100	100	89	100		98	76	95
RET(V804L)	100	100	100	99	93	99		97	74	100
RET(V804M)	100	86	97	97	100	90		98	100	100
RIOK1	75	100	89	66	84	100		100	45	81
RIOK2	73	41	100	65	39	100		81	3.8	100
RIOK3	62	100	95	70	71	95		100	29	95
RIPK1	91	100	100	91	98	78		93	94	100
RIPK2	66	100	100	37	83	59		90	82	100
RIPK4	53	100	82	57	77	70		100	82	88
RIPK5	98	83	100	80	92	100		92	100	89
ROCK1	79	87	86	52	75	88		84	58	80
ROCK2	87	100	100	60	86	89		65	70	89
ROS1	100	100	84	100	100	100		76	48	79
RPS6KA4(Kin.Dom.1-N-terminal)	100	91	83	100	100	100		100	100	100
RPS6KA4(Kin.Dom.2-C-terminal)	100	100	94	100	100	97		83	85	100
RPS6KA5(Kin.Dom.1-N-terminal)	100	100	100	64	81	100		100	70	100
RPS6KA5(Kin.Dom.2-C-terminal)	100	100	74	100	100	100		100	63	96
RSK1(Kin.Dom.1-N-terminal)	91	78	100	77	100	95		90	38	100
RSK1(Kin.Dom.2-C-terminal)	71	100	97	61	83	95		100	71	98
RSK2(Kin.Dom.1-N-terminal)	100	79	99	28	88	62		85	14	87
RSK3(Kin.Dom.1-N-terminal)	84	100	95	70	100	100		100	77	100
RSK3(Kin.Dom.2-C-terminal)	77	100	100	75	100	100		98	75	100
RSK4(Kin.Dom.1-N-terminal)	95	76	99	71	81	88		83	60	100
RSK4(Kin.Dom.2-C-terminal)	82	96	100	82	91	79		94	89	100
S6K1	98	100	88	95	91	100		82	38	99
SBK1	99	100	94	92	100	100		100	100	100
SgK110	99	100	91	100	100	100		99	100	100
SGK3	100	100	79	100	87	92		81	22	100
SIK	88	100	100	100	100	100		100	100	100
SIK2	100	100	100	82	78	100		100	100	93
SLK	100	100	100	89	100	100		97	100	100
SNARK	100	100	100	34	100	100		93	48	100
SNRK	77	100	90	71	100	88		64	100	100
SRC	100	100	94	94	100	100		100	100	100
SRMS	83	100	100	88	80	90		100	70	100
SRPK1	59	100	100	88	67	100		100	38	100
SRPK2	92	100	78	100	100	100		100	100	100
SRPK3	92	68	100	91	100	100		91	76	100
STK16	100	54	100	100	100	42		87	3.8	92
STK33	100	100	90	100	100	100		86	71	97
STK35	100	100	99	73	89	100		99	87	98
STK36	96	100	100	89	95	85		91	100	100
STK39	100	92	93	100	95	76		79	54	100
SYK	100	100	98	100	100	100		75	100	100
TAK1	94	68	100	55	68	82		100	66	100
TAOK1	94	85	86	70	74	100		71	84	82
TAOK2	94	71	87	98	81	100		98	76	84
TAOK3	100	100	89	100	92	100		89	86	78
TBK1	93	79	99	93	100	100		93	95	100
TEC	83	90	87	96	89	100		100	100	100
TESK1	100	100	92	100	96	73		98	88	100
TGFBR1	100	98	100	89	79	100		100	100	100
TGFBR2	100	100	98	100	100	95		82	100	100
TIE1	100	100	96	100	88	100		82	81	100
TIE2	100	100	100	100	100	100		99	94	100
TLK1	86	100	100	75	100	95		98	36	82
TLK2	100	100	100	93	100	100		94	53	100
TNIK	100	100	100	59	100	100		91	87	100
TNK1	100	100	100	88	86	100		100	88	100
TNK2	100	100	100	98	100	100		86	100	100
TNNI3K	94	100	100	76	95	100		100	100	100
TRKA	100	59	97	84	100	80		75	33	80
TRKB	97	64	96	61	100	100		100	51	80
TRKC	100	63	76	85	100	100		81	66	76
TRPM6	88	72	76	62	74	100		93	94	75
TSSK1B	78	93	97	98	76	100		76	93	100
TTK	90	94	100	49	100	76		80	25	85
TXK	100	100	98	100	83	82		93	90	89
TYK2(JH1domain-catalytic)	100	80	100	26	93	100		100	67	100
TYK2(JH2domain-pseudokinase)	74	100	32	65	97	78		83	4.4	22
TYRO3	98	100	100	100	88	100		88	100	100
ULK1	86	80	100	88	69	99		93	97	100
ULK2	83	100	86	93	100	100		92	100	100
ULK3	100	100	100	100	97	100		92	97	100
VEGFR2	100	94	87	100	100	78		100	58	100
VRK2	100	100	83	83	100	100		41	86	100
WEE1	94	100	100	100	100	100		93	98	100
WEE2	100	100	100	100	96	84		100	100	100
YANK1	100	100	100	100	100	100		100	92	100
YANK2	92	100	100	96	100	100		99	100	100
YANK3	87	100	94	88	73	100		80	77	100
YES	100	100	100	100	100	100		87	89	100
YSK1	100	86	100	100	83	91		90	84	100
YSK4	100	94	72	28	100	77		74	15	78
ZAK	100	100	85	55	92	81		88	98	90
ZAP70	100	68	100	99	94	100		100	100	100
